# Supplementary material for: Sexual identity of enterocytes regulates autophagy to determine intestinal health, lifespan and responses to rapamycin
Source: Nat Aging. 2022 Dec 1;2(12):1145–58. doi: 10.1038/s43587-022-00308-7 (PMC10154239; doi:10.1038/s43587-022-00308-7)
Supplement: Source Data Fig. 1 — Numerical Source Data. [file 43587_2022_308_MOESM3_ESM.xlsx]

## Sheet: Fig 1a
day	Control male	Control female	Rapa 200 uM male	Rapa 200 uM female
0	1	1	1	1
4.06944	1	1	1	0.993548
7.97917	0.994118	1	1	0.993548
11.0833	0.994118	1	1	0.993548
13	0.994118	1	1	0.987097
15.1458	0.994118	1	1	0.987097
17.9583	0.994118	0.992806	1	0.980645
19.9688	0.9882	0.992806	0.993506	0.980645
22.0417	0.982211	0.992806	0.993506	0.980645
25.1458	0.982211	0.992806	0.980519	0.974194
27.1181	0.982211	0.992806	0.974026	0.967742
28.9896	0.970233	0.992806	0.967532	0.967742
32.1875	0.952266	0.992806	0.961039	0.967742
34.1146	0.928309	0.992806	0.941558	0.96129
36.0625	0.92232	0.978417	0.922078	0.954839
39.0312	0.880397	0.978417	0.876301	0.948387
41.1458	0.832484	0.978417	0.856682	0.948387
42.8958	0.784571	0.971223	0.797826	0.948387
45.9583	0.6588	0.971223	0.667035	0.941935
48.0417	0.610887	0.94964	0.5951	0.935484
50.0833	0.533029	0.94964	0.536244	0.916129
53.0729	0.419236	0.899281	0.425071	0.870647
54.9583	0.371324	0.884892	0.398913	0.857653
57.0625	0.299455	0.820144	0.353136	0.851155
60.125	0.221596	0.697842	0.202726	0.812171
62	0.161706	0.611511	0.137331	0.779684
63.9375	0.101815	0.561151	0.0980934	0.714711
66.9792	0.0419236	0.402878	0.0392374	0.558774
69.0833	0.0299455	0.309353	0.0392374	0.506795
71.0833	0.0179673	0.215827	0.0326978	0.422329
74.0625	0.0119782	0.100719	0.0196187	0.292382
75.875	0.00598909	0.0647482	0.0130791	0.259895
78	0	0.00809353	0	0.194921
80.9375		0.00809353		0.0454816
82.875		0.00809353		0.0194921
85.0417		0.00809353		0.00649737
87.9792		0		0

## Sheet: Fig 1b
day	Control male	Control female	Rapa 50 uM male	Rapa 50 uM female	Rapa 200 uM male	Rapa 200 uM female	Rapa 400 uM male	Rapa 400 uM female
0.125	1	1	1	1	1	1	1	1
4.0625	1	1	1	1	1	1	0.992366	1
6.95833	1	0.991597	0.991525	1	0.99187	1	0.969466	0.993377
9.95833	0.992366	0.983193	0.991525	0.992188	0.983673	1	0.946565	0.993377
14.0417	0.992366	0.97479	0.974282	0.992188	0.975475	0.984496	0.923664	0.980132
16.9271	0.992366	0.957983	0.96566	0.992188	0.975475	0.976744	0.923664	0.960265
18.9375	0.984733	0.941176	0.96566	0.976562	0.975475	0.968992	0.923664	0.960265
20.9583	0.984733	0.915966	0.948416	0.976562	0.959081	0.961114	0.923664	0.953642
23.9167	0.961832	0.907563	0.931172	0.960938	0.926292	0.953236	0.900573	0.94702
25.9583	0.954198	0.89916	0.905306	0.960938	0.893503	0.953236	0.892875	0.94702
27.9792	0.923664	0.87395	0.870818	0.953125	0.860714	0.93748	0.862087	0.92053
31	0.839695	0.823529	0.750111	0.9375	0.827924	0.905968	0.777417	0.880795
33.0833	0.816584	0.781513	0.689757	0.921875	0.770544	0.874456	0.738931	0.874172
35	0.80888	0.739496	0.663891	0.906116	0.737754	0.8587	0.685051	0.847682
38.1667	0.662511	0.663866	0.551805	0.890358	0.622993	0.835066	0.57729	0.781457
40.0833	0.593179	0.638655	0.517318	0.858841	0.573809	0.811433	0.554198	0.768212
41.9583	0.546957	0.605042	0.43972	0.858841	0.508231	0.811433	0.508015	0.754852
45	0.415996	0.512605	0.362122	0.835203	0.344285	0.740531	0.423346	0.681371
46.9792	0.315848	0.495798	0.284525	0.819444	0.311496	0.732653	0.361768	0.607889
48.9375	0.254219	0.462185	0.267281	0.811565	0.286905	0.709019	0.292494	0.561129
51.9375	0.154072	0.302521	0.155195	0.638221	0.204932	0.496313	0.184733	0.300605
54.0417	0.0770362	0.260504	0.129329	0.567308	0.163945	0.433289	0.146247	0.247164
56.1354	0.0693326	0.226891	0.0775976	0.496394	0.114762	0.378143	0.100064	0.207083
59	0.0308145	0.109244	0.0431098	0.346688	0.0491836	0.165438	0.0461832	0.126922
60.9479	0.0231109	0.092437	0.0431098	0.267895	0.0327891	0.110292	0.0307888	0.0935215
63	0.0231109	0.0672269	0.0344878	0.181223	0.0163945	0.0945358	0.0230916	0.0467607
65.9583	0.0231109	0.0168067	0.0258659	0.0630342	0.0163945	0.0472679	0.0076972	0.0133602
67.9583	0.00770362	0.0168067	0.0172439	0.0551549	0.00819727	0.0393899	0	0.0133602
69.9271	0	0.00840336	0	0.0236378	0.00819727	0.0393899		0.0133602
72.9167		0		0.00787927	0	0.00787799		0
75.0208				0		0.00787799
76.9792						0.00787799
80.0208						0

## Sheet: Fig 1c
Control female	Rapa female	Control male	Rapa male
0.462517	0.297003	0.984125	0.281654
1.13489	0.378154	1.42098	0.425707
1.09127	0.38026	1.02959	0.549983
1.31133	0.659122	1.18814	0.560688

## Sheet: Fig 1d
Control female	Rapa female	Control male	Rapa male
0.886043	0.401503	1.45999	0.755208
0.975313	0.557128	0.895433	0.836911
0.855418	0.4147	0.994646	0.594754
1.28323	0.852918	1.43038	1.17577
