# Supplementary material for: Sexual identity of enterocytes regulates autophagy to determine intestinal health, lifespan and responses to rapamycin
Source: Nat Aging. 2022 Dec 1;2(12):1145–58. doi: 10.1038/s43587-022-00308-7 (PMC10154239; doi:10.1038/s43587-022-00308-7)
Supplement: Source Data Fig. 2 — Numerical Source Data. [file 43587_2022_308_MOESM5_ESM.xlsx]

## Sheet: Fig 2a
female Ctrl	female Rapa	male Ctrl	male Rapa
21.3	2.9	15.9	5.4
49.3	6.2	8.7	4
18.2	3.2	11.1	5.5
40.1	0	9	8.1
28.8	4.7	4.9	12.1
15.7	1.9	15.1	0
40.8	0	17.3	7.7

## Sheet: Fig 2b
female Ctrl	female Rapa	male Ctrl	male Rapa
18.75	5.55556	0	6.66667
11.7647	0	0	0
7.14286	0	0	7.69231
11.7647	11.1111	0	0
16.6667	0	7.14286	0
0	5.26316	0	0
18.75	0	6.66667	6.66667
5.55556	6.66667	0	0
15.3846	0	0	0
13.3333	0	0	0

## Sheet: Fig 2c
0mM Females
1	2	3	4	5	6	7	8
16.149	16.739	10.311	15.027	17.164	16.530	16.517	13.266
18.517	15.887	11.528	13.265	16.765	16.798	15.695	13.618
15.056	20.638	12.343	14.940	17.345	16.362	16.664	15.150
11.903	13.180	13.754	18.760	16.088	15.779	15.269	11.270
17.902	15.004	16.593	17.006	16.488	18.766	15.732	9.885
15.466	14.158	20.906	19.428	15.325	16.137	14.648	13.291
18.514	16.775	16.099	15.843	16.530	13.958	19.109	16.245
13.132	16.754	14.841	15.027	18.981	23.668	17.463	17.970
15.262	12.029	15.622	15.062	19.375	15.679	16.209	13.299
14.070	17.255	16.212	12.137	20.856	13.571	15.657	14.174
19.292	21.402		15.689	19.712	16.377	21.168	13.188
15.393	21.252		13.798	16.801	14.827	18.141	13.188
15.393	17.103		17.495	18.732	14.648	19.910	11.767
10.779	16.212		15.426	18.606	16.067		13.143
	16.233		15.838	21.129	13.299
	10.820		12.087	16.012	13.571
	15.370		15.661	16.925	15.573
				19.244	14.345
50mM Females
1	2	3	4	5	6	7	8
16.024	7.908	12.207	12.255	12.094	13.569	10.742
18.453	9.810	11.783	12.062	14.782	11.677	10.206
20.125	13.160	11.012	10.311	15.102	12.724	9.507
10.167	13.180	10.480	15.345	13.421	12.378	11.275
15.211	13.973	10.358	13.043	14.735	12.839	8.503
12.330	10.756	11.862	9.934	14.894	12.614	9.973
11.205	13.810	11.253	11.327	11.222	10.444	9.815
11.862	9.179	12.078	13.496	14.557	13.180	11.378
11.464	10.626	13.979	14.259	15.171	12.201	9.522
10.981	10.908	10.797	16.404	14.195	9.254	10.066
14.341	12.676	11.746	13.629	13.873	13.343	8.808
9.507	13.047	11.717	11.270	11.803	15.302	8.252
9.695	9.880	12.952	14.070	15.262	13.245	7.914
12.175	12.866	11.100	13.009	12.094	15.262	8.341
14.136	11.766	13.001	9.785	10.453	15.102	9.461
9.113	12.137	10.405	11.447	11.737	8.552	8.463
11.205	13.873	14.287	14.480	13.363	10.072	11.087
15.269		15.150	14.409	11.214	9.254	9.193
12.456		12.397	11.292	12.510	11.854	9.231
12.386		12.770	11.903	14.450	10.494	8.492
200mM Females
1	2	3	4	5	6	7	8
8.127	12.139	12.201	10.037	12.877	14.811	12.386	15.262
12.616	10.239	12.981	10.081	10.669	10.936	12.574	14.010
10.066	9.790	12.489	10.037	15.478	9.629	9.294	14.244
14.453	10.447	10.311	10.650	11.944	11.633	13.800	15.211
12.227	10.320	13.979	10.756	10.940	11.717	13.445	9.836
12.480	9.129	11.847	11.497	11.746	10.940	12.666	12.531
13.043	11.944	13.499	10.251	8.940	13.354	13.874	14.800
14.774	9.949	13.569	11.322	12.062	12.585	14.480	13.979
14.615	12.175	13.265	11.376	13.618	13.528	14.104	13.760
17.516	12.643	11.677	8.861	9.367	12.195	12.255	15.606
14.929	11.275	14.923	13.911	10.779	16.943	12.827	16.185
15.819	10.632	10.626	10.908	10.391	14.827	14.287	12.927
16.209	10.628	13.027	10.444	9.283	13.874	10.206	14.177
11.981	11.223	12.489	10.081	9.790	12.456	12.888	13.245
14.731	11.532	15.925	12.000	12.062	13.618	13.672	13.754
14.929	9.968	15.843	9.431	14.122		13.328	14.729
16.926	13.280	14.177	12.434	13.121		14.125	16.593
15.828	11.964	14.593	9.141	12.195		13.474	14.158
13.365	11.327	13.245	10.868	9.022		17.373	15.262
14.256	11.365	12.510	11.588	12.191		16.790	14.060
400mM Females
1	2	3	4	5	6	7	8
9.885	14.136	10.419	11.100	9.785	10.945	14.104	14.125
9.770	11.361	10.715	10.619	10.282	11.679	11.296	15.422
9.527	11.052	11.214	9.810	12.207	13.061	11.583	12.816
12.314	11.968	12.307	12.366	11.604	10.508	14.098	11.915
10.873	13.269	11.788	10.206	9.294	10.066	13.132	15.317
8.940	13.768	14.177	12.581	12.330	14.080	15.368	10.945
8.417	15.478	14.557	10.220	11.750	13.881	16.567	13.786
9.650	12.066	12.751	10.508	10.918	12.066	12.062	9.790
11.292	12.139	12.873	10.646	9.507	11.733	10.100	11.327
11.060	12.386	11.444	11.704	11.566	10.940	12.503	12.816
9.461	13.757	12.947	10.797	9.934	14.122	13.571	9.450
9.193	13.162	12.000	11.447	14.283	13.054	11.629	16.134
10.405	14.235	14.010	10.833	13.354	14.784	14.615	14.153
10.008	14.153	11.625	11.253	8.417	10.577	14.409	13.269
11.767	13.839	15.606	11.566	9.973	12.062	10.577	12.480
8.668	14.958	13.854	11.447	12.191	10.577	15.939	11.771
9.193	15.329	14.004	10.239	12.755	12.207	14.125	12.877
12.009	13.618	11.788	12.492	12.255	13.354	13.571	12.397
9.086	14.913	14.171	9.568	9.294	11.771	14.544	11.783
7.815	14.399	15.376	11.528	10.918	13.043	13.247	15.163
0mM Males
1	2	3	4	5	6	7	8
14.177	11.131	11.625	15.529	16.889	16.233	10.011	10.037
12.258	12.566	12.151	14.433	15.645	17.732	11.121	10.552
14.371	13.711	12.566	10.090	16.099	14.353	13.608	12.510
13.180	10.692	18.095	9.527	13.873	15.755	12.314	13.854
17.805	15.037	12.947	12.601	16.925	15.572	11.183	14.345
17.108	15.732	14.371	10.508	15.974	15.689	13.569	13.629
13.652	15.880	11.497	12.025	12.981	16.212	12.981	10.484
15.010	13.354	15.096	8.719	13.569	15.336	11.284	16.003
13.087	12.850	11.737	10.410	14.682	17.525	13.747	13.700
13.265	10.614	13.810	11.878	14.593	14.323	10.609	12.666
16.440	12.191	15.974	12.445	17.955	14.635	13.054	12.163
18.898	13.162	14.171	9.815	16.966	15.843	15.004	11.679
	11.882	17.569	9.929	13.854	8.949	13.343	9.885
	8.825	14.171	9.735	9.836	16.925	12.434	10.100
	10.239	13.180	12.755		12.115	12.151	13.997
	9.765	15.154	12.616		11.854	13.854	13.188
	9.568	16.671	12.449		14.911	14.010	10.320
	11.882	10.940	11.944		13.652		12.507
					14.540
50mM Males
1	2	3	4	5	6	7	8
8.276	8.446	13.001	7.651	10.220	13.147	9.113	13.262
9.325	8.205	13.054	11.610	11.767	12.409	11.903	10.177
9.086	9.367	14.571	9.404	7.606	13.979	13.456	13.061
7.509	10.940	10.632	11.477	8.205	14.480	12.507	10.701
9.973	9.103	10.692	12.009	10.945	9.949	12.862	13.143
9.383	7.840	14.464	10.545	11.633	13.058	9.193	13.354
9.113	8.708	14.341	10.334	13.091	10.905	10.320	12.195
7.606	11.331	11.292	9.507	10.628	10.669	10.577	11.170
9.294	8.440	12.751	11.270	12.175	9.968	11.746	13.725
10.177	10.090	10.976	9.086	11.131	10.066	10.503	10.646
8.808	8.951	12.175	8.691	13.188	11.296	10.683	13.654
10.143	9.885	9.949	9.589	10.632	11.796	11.796	11.604
10.239	11.633	9.103	10.008	10.100	12.554	12.078	10.742
9.765	11.331	14.715	12.728	11.060	11.157	12.449	12.647
11.012	11.052	11.052	13.269	10.508	10.066	11.378	12.029
8.503	10.614	13.456	11.464	10.797	8.600	11.192	10.090
11.671	10.958	10.940	10.282	11.862	12.445	11.205	14.042
9.283	7.357	12.643	10.837	11.468	11.087	12.922	12.078
10.239		10.756	8.583	10.779	11.296	10.182	12.207
8.852		12.820	9.705	8.583	12.445	10.066	9.710
200mM Males
1	2	3	4	5	6	7	8
10.008	8.258	8.646	16.012	11.444	11.796	11.771	13.711
11.170	12.456	11.157	14.287	13.180	13.013	7.889	14.544
11.903	12.386	13.846	9.815	12.676	13.743	10.447	13.143
11.047	14.163	10.143	12.511	14.158	15.519	10.391	12.163
10.940	12.507	12.759	13.881	16.088	13.427	8.583	13.445
14.287	15.150	11.270	11.717	15.843	13.379	10.405	11.157
14.652	15.573	11.447	9.113	14.540	15.779	11.157	10.433
15.329	11.616	11.671	12.303	10.908	16.137	9.885	11.566
8.802	10.577	12.283	14.042	15.336	15.816	11.012	8.847
13.132	14.080	10.081	12.643	13.343	15.192	9.934	12.025
12.330	14.136	11.944	16.401	15.606	16.472	10.047	15.098
13.269	10.756	14.318	10.008	11.467	13.379	7.840	14.163
11.570	12.850	14.235	15.121	11.376	13.874	12.191	14.745
14.850	14.652	10.619	10.940	15.471	14.104	10.177	9.695
10.447	15.573	10.669	13.586	13.317	12.659	8.691	15.004
11.468	12.941	13.423	15.121	13.395	11.704	11.447	14.341
13.647	13.571	11.882	14.581	14.171	16.221	9.765	9.765
10.410	9.629	12.952	14.827	15.171	16.882	11.223	11.477
13.618	15.871	12.507	12.827	11.737	14.122	8.492	12.941
12.728	13.262	11.968	9.770	15.661		11.671
400mM Males
1	2	3	4	5	6	7	8
9.113	11.464	13.499	16.380	14.715	10.833	9.770	9.367
10.981	11.131	14.433	16.362	11.704	9.655	10.177	11.327
9.810	9.735	11.270	15.629	12.952	11.833	13.188	9.568
9.735	12.314	14.678	15.917	15.240	11.679	11.750	11.717
8.646	11.275	11.903	17.902	11.604	11.796	9.695	10.628
9.810	9.629	14.850	15.253	11.528	10.090	10.669	9.690
10.851	11.746	14.382	17.006	12.952	11.378	10.756	9.527
11.378	8.417	12.850	17.474	12.139	13.711	12.255	8.951
10.994	12.503	14.652	18.849	14.544	12.078	10.609	14.774
10.632	10.320	15.020	15.497	14.480	11.378	8.205	12.207
8.323	11.170	14.341	17.619	13.280	11.629	10.066	14.409
7.764	8.885	17.090	16.579	14.283	12.759	11.322	11.717
11.964	10.177	14.409	15.695	12.318	12.581	11.671	10.628
9.885	10.508	15.519	15.121	11.570	9.765	10.765	14.824
12.318	8.538	15.291	10.619	11.292	10.619	11.502	12.539
11.183	10.628	15.020	15.163	9.507	10.765	12.820	12.770
10.405	9.885	15.880	11.895	11.052	12.581	8.841	13.188
9.325	9.383		16.067	12.601	11.528	9.563	9.885
12.139	11.477		12.643	10.940	12.074	12.616
13.028	11.477		13.842		12.159	11.528

## Sheet: Fig 2d
female-ctrl	female-rapa	male-ctrl	male-rapa
1.02512	1.23753	1.53227	1.43495
0.778088	1.38485	1.52284	1.47192
1.14158	1.47983	1.18138	1.51598
1.05521	1.319	1.71194	1.36586

## Sheet: Fig 2e
Lysotracker
female Ctrl	female Rapa	male Ctrl	male Rapa
120	328	115	554
28	525	302	414
31	503	304	238
9	546	546	147
30	367	426	270
31	438	322	573
9	452	291	203
Cyto-ID
female Ctrl	female Rapa	male Ctrl	male Rapa
7	8	29	84
7	93	54	27
14	11	78	74
37	63	138	52
40	3	25	143
78	1	25	55
24	2	1	14
