# Supplementary material for: Sexual identity of enterocytes regulates autophagy to determine intestinal health, lifespan and responses to rapamycin
Source: Nat Aging. 2022 Dec 1;2(12):1145–58. doi: 10.1038/s43587-022-00308-7 (PMC10154239; doi:10.1038/s43587-022-00308-7)
Supplement: Source Data Fig. 3 — Numerical Source Data. [file 43587_2022_308_MOESM7_ESM.xlsx]

## Sheet: Fig 3a
5966GS>Atg5-RNAi
female Ctrl	female RU	male Ctrl	male RU
56	35	132	65
52	27	53	10
49	105	426	13
30	14	328	2
30	17	43	30
5	4	399	101
12	38	224	0

## Sheet: Fig 3b
5966GS>Atg5-RNAi
female Ctrl	female RU	male Ctrl	male RU
5.88	11.76	0	0
5.26	12.5	0	0
10.53	5.26	12.5	14.29
10.53	5.88	0	33.33
15.79	16.67	0	22.22
5.26	20	0	9.09
10.53	15.79	0	28.57
17.65	0	0	12.5
10	17.65	0	10
11.76	13.33	0	25

## Sheet: Fig 3c
5966GS>Atg5-RNAi
female Ctrl	female RU	male Ctrl	male RU
41.7	62.8	13.3	17.9
38	42.4	8.6	17.2
24.3	59.6	6.5	26
24.2	42.8	9.3	32.3
53.6	29.5	1.4	38.4
30.7	43.3	0	33.7
20.1	30.6	5.6	29

## Sheet: Fig 3d
5966GS>Atg5-RNAi
female Ctrl	female RU	male Ctrl	male RU
17	10	0	1
15	9	0	3
15	16	1	3
29	10	1	1
27	27	0	0
40	25	0	0
16	19	3	4
19	24	1	2
12	45	1	0
17	15	0	3
12	9	0	2
11	26	1	2
48	34	0	0
7	5	2	3
21	17	0	0
8	20	2	0

## Sheet: Fig 3e
day	5966GS>Atg5i Ctrl female	5966GS>Atg5i RU female	5966GS>Atg5i Ctrl male	5966GS>Atg5i RU male
0	1	1	1	1
2	1	1	1	1
5	1	1	1	1
8	1	1	1	1
10	1	1	1	1
13	1	1	1	1
15	1	1	1	1
18	1	1	1	1
20	1	1	1	0.994872
22	1	1	1	0.989744
24	1	1	1	0.989744
26	1	1	1	0.989744
29	1	1	0.994737	0.979487
32	1	0.994681	0.994737	0.974359
34	1	0.994681	0.984155	0.974359
36	1	0.994681	0.952408	0.958974
39	1	0.994681	0.91537	0.887179
41	1	0.994681	0.878331	0.825641
43	0.989529	0.994681	0.825099	0.764103
46	0.989529	0.984043	0.739375	0.697436
48	0.989529	0.978723	0.685797	0.641026
51	0.968586	0.946809	0.626861	0.54359
53	0.963351	0.946809	0.562568	0.482051
55	0.931937	0.893617	0.514348	0.410256
57	0.858639	0.845745	0.41255	0.297436
60	0.801047	0.776596	0.321467	0.215385
62	0.748691	0.744681	0.245828	0.150769
64	0.633508	0.617021	0.182795	0.0915385
66	0.539267	0.56383	0.119762	0.0592308
68	0.413613	0.462766	0.0945492	0.0269231
70	0.319372	0.340426	0.044123	0.0215385
72	0.246073	0.25	0.044123	0.0215385
74	0.139085	0.148936	0.0315164	0.0215385
76	0.0834509	0.0585106	0.0315164	0.0107692
78	0.055634	0.0425532	0.0315164	0
81	0.0333804	0.00531915	0.0157582	0
83	0.0333804	0.00531915	0	0
85	0.0166902	0	0	0
88	0	0	0	0
