# Supplementary material for: Sexual identity of enterocytes regulates autophagy to determine intestinal health, lifespan and responses to rapamycin
Source: Nat Aging. 2022 Dec 1;2(12):1145–58. doi: 10.1038/s43587-022-00308-7 (PMC10154239; doi:10.1038/s43587-022-00308-7)
Supplement: Source Data Fig. 4 — Numerical Source Data. [file 43587_2022_308_MOESM8_ESM.xlsx]

## Sheet: Fig 4a
day	Ctrl female	RU female	Rapa female	Rapa+RU female
0	1	1	1	1
2	1	1	1	1
5	1	1	1	1
7	1	1	1	1
9	1	1	1	1
11.9167	1	1	1	1
14	1	0.994949	1	1
16	1	0.994949	1	1
18.1667	1	0.994949	1	1
21	1	0.994949	0.995	1
23	0.995	0.994949	0.995	1
26	0.995	0.994949	0.995	1
28	0.995	0.994949	0.995	0.995
30	0.995	0.994949	0.995	0.995
33	0.99	0.984797	0.989949	0.995
35	0.99	0.984797	0.989949	0.995
37	0.99	0.984797	0.984898	0.995
40.1458	0.969482	0.979721	0.974745	0.974899
42	0.959223	0.964492	0.974745	0.954798
44	0.948964	0.959416	0.974745	0.934697
47	0.866891	0.8985	0.974745	0.869369
49.1875	0.851503	0.888348	0.959435	0.839217
51.0208	0.820725	0.842661	0.949228	0.809066
52.1667	0.779689	0.812204	0.949228	0.783939
54	0.759171	0.766517	0.922861	0.748763
56	0.687358	0.725907	0.864852	0.69851
58	0.610415	0.664992	0.838485	0.648258
59.9375	0.574508	0.614229	0.806844	0.618106
61	0.518083	0.568543	0.78575	0.582929
63.1042	0.420622	0.482246	0.648639	0.512576
64.9792	0.338549	0.421331	0.57481	0.452273
66.9375	0.276995	0.360415	0.478113	0.371869
69.1458	0.200052	0.274119	0.412916	0.326022
71.1597	0.128238	0.192898	0.282521	0.254705
72.9167	0.102591	0.101525	0.217324	0.147729
75.0833	0.0872021	0.0507627	0.146694	0.0815055
77.0833	0.0512953	0.0253814	0.0760635	0.0458468
79	0.0153886	0.0101525	0.0380317	0.0203764
81	0.00512953	0.00507627	0.0162993	0.0101882
82	0	0	0	0

## Sheet: Fig 4b
day	Ctrl male	RU male	Rapa male	Rapa+RU male
0	1	1	1	1
2	1	1	1	1
5	1	1	1	1
7	1	1	1	1
9	1	1	1	1
11.9167	0.994975	1	0.995	1
14	0.994975	0.994949	0.995	1
16	0.989924	0.994949	0.995	1
18.1667	0.989924	0.994949	0.995	1
21	0.989924	0.994949	0.995	0.984772
23	0.989924	0.994949	0.995	0.984772
26	0.984848	0.994949	0.995	0.974619
28	0.984848	0.994949	0.995	0.974619
30	0.984848	0.989873	0.989975	0.974619
33	0.979771	0.984797	0.989975	0.974619
35	0.969618	0.984797	0.989975	0.974619
37	0.969618	0.974644	0.984949	0.964467
40.1458	0.954388	0.974644	0.984949	0.959391
42	0.934082	0.934034	0.964848	0.939086
44	0.9087	0.918805	0.919621	0.918782
47	0.781786	0.700526	0.809066	0.84264
49.1875	0.730689	0.670068	0.783299	0.811998
51.0208	0.664263	0.624382	0.731766	0.760929
52.1667	0.638516	0.578695	0.72146	0.688949
54	0.60762	0.507627	0.644161	0.636756
56	0.561276	0.411178	0.546248	0.521931
58	0.463439	0.319805	0.468949	0.407106
59.9375	0.38105	0.263966	0.334963	0.328817
61	0.339855	0.223356	0.319504	0.292282
63.1042	0.267765	0.192898	0.237051	0.208773
64.9792	0.159629	0.121831	0.180365	0.167018
66.9375	0.123584	0.0761441	0.133985	0.0782897
69.1458	0.0978372	0.0406102	0.0979124	0.0626318
71.1597	0.0514932	0.0203051	0.072146	0.0574124
72.9167	0.0257466	0.0203051	0.0309197	0.0469738
75.0833	0.0205973	0.0135367	0.0185518	0.0260966
77.0833	0.0205973	0.0135367	0.0185518	0.0156579
79	0.0102986	0.00676836	0.0185518	0.0104386
81	0.00514932	0	0.0123679	0
82	0	0	0

## Sheet: Fig 4c
day	Ctrl female	RU female	Spd female	Spd+RU female
0	1	1	1	1
1	1	1	1	1
3	1	1	1	1
5	1	1	1	1
8	1	1	1	1
10.25	1	1	1	0.994975
12	1	1	1	0.994975
15	1	1	1	0.994975
17.1667	0.994924	1	0.994898	0.994975
19	0.994924	1	0.994898	0.994975
22	0.994924	1	0.994898	0.994975
24	0.994924	1	0.994898	0.994975
26.1042	0.994924	1	0.994898	0.994975
29	0.994924	1	0.989796	0.994975
31	0.98472	0.994975	0.989796	0.98995
33.125	0.979617	0.98995	0.989796	0.9799
36.0694	0.974515	0.984925	0.984694	0.969849
38	0.974515	0.984925	0.984694	0.964824
40	0.95389	0.9799	0.984694	0.964824
41.9167	0.921917	0.949749	0.97449	0.939434
43.0833	0.889943	0.929648	0.964232	0.914044
45.0174	0.873956	0.904523	0.943607	0.903888
47	0.857969	0.874372	0.93845	0.893732
48.875	0.772705	0.798118	0.88078	0.832796
50	0.762047	0.782868	0.869839	0.812483
52	0.751389	0.742199	0.847956	0.782015
54	0.606478	0.676113	0.748197	0.680455
55.8958	0.525972	0.578051	0.70728	0.592821
58.0833	0.417524	0.495472	0.581408	0.463947
59.2917	0.390412	0.459344	0.557432	0.433017
61	0.325344	0.361282	0.473518	0.324763
63	0.281964	0.314831	0.383609	0.278368
64.0833	0.216896	0.26322	0.335658	0.242283
66.125	0.189784	0.165157	0.281713	0.211353
68	0.130137	0.123868	0.203792	0.164959
71.0625	0.0162672	0.0154835	0.0779206	0.0257748
73	0.00542239	0.0154835	0.0599389	0.0206198
75.0833	0	0.00516117	0.0359634	0.0206198
78		0	0.0239756	0.00515496
80		0	0.00599389	0.00515496
82			0	0

## Sheet: Fig 4d
day	Ctrl male	RU male	Spd male	Spd+RU male
0	1	1	1	1
1	1	1	1	1
3	1	0.99	1	1
5	1	0.99	1	1
8	1	0.99	1	1
10.25	1	0.99	1	1
12	0.994872	0.99	1	1
15	0.994872	0.99	1	1
17.1667	0.994872	0.99	1	1
19	0.994872	0.99	1	1
22	0.994872	0.99	1	1
24	0.994872	0.99	1	1
26.1042	0.994872	0.99	1	1
29	0.994872	0.99	1	1
31	0.994872	0.984897	0.994872	1
33.125	0.98958	0.984897	0.994872	1
36.0694	0.968412	0.959381	0.969231	0.984772
38	0.957829	0.928763	0.953846	0.969543
40	0.947186	0.897975	0.922742	0.913706
41.9167	0.915078	0.86665	0.880318	0.887748
43.0833	0.915078	0.845513	0.858581	0.8718
45.0174	0.844269	0.808521	0.804241	0.850537
47	0.735331	0.692263	0.744466	0.770799
48.875	0.555708	0.512592	0.607026	0.587804
50	0.544131	0.459747	0.529533	0.548617
52	0.486244	0.396334	0.497245	0.503832
54	0.380794	0.269507	0.381006	0.396272
55.8958	0.325517	0.216663	0.316429	0.350984
58.0833	0.245673	0.169103	0.243914	0.283052
59.2917	0.239532	0.163818	0.237321	0.271729
61	0.214964	0.153249	0.217545	0.226441
63	0.178113	0.132111	0.197768	0.203797
64.0833	0.16583	0.110974	0.184583	0.181153
66.125	0.141262	0.0898357	0.14503	0.152848
68	0.0921275	0.0739824	0.105476	0.0849155
71.0625	0.0614184	0.0158534	0.0527381	0.0622713
73	0.036851	0.0105689	0.0329613	0.0452883
75.0833	0.0307092	0.0105689	0.0197768	0.0283052
78	0.0184255	0.00528445	0.0131845	0.00566103
80	0.00614184	0.00528445	0.00659226	0.00566103
82	0	0	0	0
