# Supplementary material for: Sexual identity of enterocytes regulates autophagy to determine intestinal health, lifespan and responses to rapamycin
Source: Nat Aging. 2022 Dec 1;2(12):1145–58. doi: 10.1038/s43587-022-00308-7 (PMC10154239; doi:10.1038/s43587-022-00308-7)
Supplement: Source Data Fig. 5 — Numerical Source Data. [file 43587_2022_308_MOESM9_ESM.xlsx]

## Sheet: Fig 5a
mexG4>+ Ctrl	mexG4>+ Rapa	mexG4>traF Ctrl	mexG4>traF Rapa
314	541	42	832
423	306	252	426
618	603	65	619
407	739	33	261
472	713	49	348
259	472	70	302
265	213	49	248

## Sheet: Fig 5b
mexG4>+ Ctrl	mexG4>+ Rapa	mexG4>traF-RNAi Ctrl	mexG4>traF-RNAi Rapa
33	472	406	606
114	367	480	507
79	615	193	234
27	420	102	442
44	202	583	512
66	154	386	401
45	217	149	334

## Sheet: Fig 5c
Histone H3
mexG4>+ ctrl	mexG4>+ rapa	mexG4>TraF ctrl	mexG4>TraF rapa
0.951905	1.75484	0.502662	1.01741
0.727434	1.33939	0.427358	1.45472
1.2939	1.1164	0.417693	1.19323
1.02676	0.798274	0.402196	1.39922
Histone H4
mexG4>+ ctrl	mexG4>+ rapa	mexG4>TraF ctrl	mexG4>TraF rapa
1.06609	0.98659	0.851604	0.813813
0.852513	1.08089	0.443117	0.986276
1.13875	0.796237		1.05136
0.942649	0.769715	0.403194	0.874737

## Sheet: Fig 5d
Bchs
mexG4>+ ctrl	mexG4>+ rapa	mexG4>TraF ctrl	mexG4>TraF rapa
1.45361	0.949868	0.467041	0.674163
0.669808	0.676933	0.608272	1.43976
1.00522	1.01452	0.718004	1.00044
0.871361	1.01654	0.386378	1.2373

## Sheet: Fig 5e
Histone H3
mexG4>+ ctrl	mexG4>+ rapa	mexG4>TraF-RNAi ctrl	mexG4>TraF-RNAi rapa
1.2469	3.66426	0.973932	3.34892
0.929612	2.70516	2.53648	3.26903
0.839721	2.05202	2.01691	2.41219
0.983766	2.39357	1.87967	2.14985
Histone H4
mexG4>+ ctrl	mexG4>+ rapa	mexG4>TraF-RNAi ctrl	mexG4>TraF-RNAi rapa
0.745602	2.4584	0.896939	2.68016
1.09631	1.65678	1.69381	1.58208
1.17543	2.254	1.70159	1.92885
0.982667	1.94032	1.36274	1.17342

## Sheet: Fig 5f
Bchs
mexG4>+ ctrl	mexG4>+ rapa	mexG4>TraF-RNAi ctrl	mexG4>TraF-RNAi rapa
1.01706	1.92153	2.53467	1.1421
1.16276	2.13179	2.53502	1.60867
0.976601	1.74637	1.29731	1.69615
0.843582	2.308	1.19069	2.22287
