# Supplementary material for: Sexual identity of enterocytes regulates autophagy to determine intestinal health, lifespan and responses to rapamycin
Source: Nat Aging. 2022 Dec 1;2(12):1145–58. doi: 10.1038/s43587-022-00308-7 (PMC10154239; doi:10.1038/s43587-022-00308-7)
Supplement: Source Data Fig. 6 — Numerical Source Data. [file 43587_2022_308_MOESM11_ESM.xlsx]

## Sheet: Fig 6a
mexG4>+ Ctrl	mexG4>+ Rapa	mexG4>TraF Ctrl	mexG4>TraF Rapa
11	13.4	37	39
16.6	0	59.8	11.3
20.2	0	17.5	4.1
0	1.7	32.3	5.5
10.7	2.4	50.7	10
0	11.5	61.7	21.6
7.8	10.1	69.2	0

## Sheet: Fig 6b
mexG4>+ Ctrl	mexG4>+ Rapa	mexG4>TraF Ctrl	mexG4>TraF Rapa
0	0	11.1	0
0	8.3	22.2	10
0	0	10	0
20	0	12.5	0
0	12.5	12.5	0
0	0	40	0
0	0	0	0
0	0	16.7	0
0	0	0	0
0	0	0	0

## Sheet: Fig 6c
mexG4>+ Ctrl	mexG4>+ Rapa	mexG4>TraF Ctrl	mexG4>TraF Rapa
1	2	19	2
2	1	18	5
0	3	21	6
10	0	12	4
0	1	18	2
2	1	11	5
1	2	15	6
0	0	8	1
1	0	16	4
0	0	6	5
2	0	16	3
1	0	9	2
1	2	4	6
2	1	36	5
1	1	11	0

## Sheet: Fig 6d
mexG4>+ Ctrl	mexG4>+ Rapa	mexG4>TraF-RNAi Ctrl	mexG4>TraF-RNAi Rapa
15.4	5.6	25.8	11.6
49.8	5.2	13.4	8.2
39.4	3.4	37.4	4.1
41.7	4.7	17.9	27.8
32.7	8.4	17.4	0
32.5	8.8	13.2	5.5
46.5	4.5	14.3	6

## Sheet: Fig 6e
mexG4>+ Ctrl	mexG4>+ Rapa	mexG4>TraF-RNAi Ctrl	mexG4>TraF-RNAi Rapa
16.7	0	0	0
5.9	0	0	0
11.1	0	0	5.3
23.5	0	0	0
5.3	0	0	0
10	0	5.3	0
5.3	0	0	0
11.8	0	0	0
5.9	0	0	0
5	5.6	5.3	0

## Sheet: Fig 6f
mexG4>+ Ctrl	mexG4>+ Rapa	mexG4>TraF-RNAi Ctrl	mexG4>TraF-RNAi Rapa
14	4	8	11
30	1	13	0
23	1	3	2
18	1	4	0
25	1	18	1
53	0	14	0
33	0	12	5
12	0	9	0
44	0	8	1
31	0	16	0
6	0	13	1
22	5	15	0
35	0	14	3
25	0	10	0
6	6	12	2
