# Supplementary material for: Sexual identity of enterocytes regulates autophagy to determine intestinal health, lifespan and responses to rapamycin
Source: Nat Aging. 2022 Dec 1;2(12):1145–58. doi: 10.1038/s43587-022-00308-7 (PMC10154239; doi:10.1038/s43587-022-00308-7)
Supplement: Source Data Fig. 7 — Numerical Source Data. [file 43587_2022_308_MOESM12_ESM.xlsx]

## Sheet: Fig 7a
mexG4>+	mexG4>TraF		mexG4>+	mexG4>TraF RNAi
189.3	198.8		272.8	256
259.7	272.3		262.5	207.7
286	306.3		270	229.7
271.8	240		198	283
319.8	230.5		362	276.2
364.3	298.2		315	219.2
199.5	263.7		284	236.8
254	254.7		326.5	296.8
248.2	307		285.7	253.7
273	273.7		302.5	267

## Sheet: Fig 7b
Day	mexG4>+										MexG4>TraF
2	47.3	60.3	51.7	54.7	41.3	68.3	41	59.7	38.7	62	29.3	61.3	64	62.7	42.7	44.7	56	60.7	58.7	71
5	51.3	66.3	61.3	55.7	69	73	43	63.7	71.5	73.3	53.5	69.7	77.3	63.3	47.3	91.5	73.7	65	76.3	69
7	33.7	52.7	68.5	51.5	94	85	30.5	54.7	54.5	47.7	37.5	52.3	67	42	56	64.5	51.3	50.3	74.7	43.7
9	30.3	46.3	52.5	55	73	75.5	51	36.3	51	42.3	37	45.3	49	36.3	47	48.5	46	40	52.7	46.7
12	26.7	34	52	55	42.5	62.5	34	39.7	32.5	47.7	41.5	43.7	49	35.7	37.5	49	36.7	38.7	44.7	43.3

## Sheet: Fig 7c
Day	mexG4>+										mexG4>TraF RNAi
2	51.7	54	41.5	32	41	73.3	60	60	57.3	38.5	44	64.3	46.7	45.7	49.7	39.7	58.3	49.3	45.7	70.7
5	37.7	60.5	52.5	43	79	71.3	65	58.5	56.3	82	70	47.7	31	34.3	56	43	51	78	51	69.7
7	40.5	40	56	44	55	65.7	59	82	62	67	44	37.3	66	64	72	54	53.5	61	71	52.3
9	68	57	49	38	91	53.7	46	68	52	63	50.5	31	54	66	46.5	38	42	59.5	47	40.3
12	75	51	71	41	96	51	54	58	58	52	47.5	27.3	32	73	52	44.5	32	49	39	34

## Sheet: Fig 7d
day	mexG4>+ Ctrl	mexG4>+ Rapa	mexG4>TraF Ctrl	mexG4>TraF Rapa
0	1	1	1	1
2	1	1	1	1
5	1	1	1	1
7	1	1	1	1
9	1	1	1	1
11	1	1	1	1
13	1	1	1	0.993939
16	1	1	1	0.987879
19	1	1	0.994872	0.944928
21	1	0.994949	0.989717	0.932494
23	1	0.994949	0.989717	0.919807
26	1	0.984745	0.989717	0.906852
28	1	0.984745	0.989717	0.899982
30	1	0.979589	0.989717	0.899982
33	1	0.974406	0.989717	0.899982
35	0.988889	0.969167	0.98448	0.899982
37	0.971937	0.9639	0.967888	0.892224
40	0.926466	0.921762	0.928725	0.884397
42	0.85826	0.879625	0.917399	0.876571
44	0.824157	0.842754	0.872095	0.868602
47	0.77805	0.784815	0.815466	0.844248
49	0.703127	0.753212	0.774693	0.836131
51	0.63973	0.700539	0.733919	0.827852
54	0.57639	0.632066	0.600479	0.763464
56	0.525719	0.563592	0.554873	0.689877
58	0.437043	0.484584	0.471262	0.607092
60	0.329366	0.437179	0.387651	0.5611
62	0.241535	0.373059	0.281237	0.533505
64	0.19762	0.30894	0.174823	0.469116
66	0.161023	0.227333	0.121616	0.386331
68	0.117108	0.151555	0.0912121	0.331141
70	0.0805117	0.0932648	0.045606	0.248356
72	0.0658732	0.0641195	0.030404	0.174769
75	0.0439155	0.0233162	0.015202	0.137975
77	0.0365962	0.0116581	0.007601	0.101182
79	0.0365962	0.00582905	0	0.0551902
82	0.0146385	0	0	0.00919836
84	0	0	0	0

## Sheet: Fig 7e
day	mexG4>+ Ctrl	mexG4>+ Rapa	mexG4>TraF-RNAi Ctrl	mexG4>TraF-RNAi Rapa
0	1	1	1	1
2	1	1	1	1
5	1	1	1	1
7	1	1	1	1
9	1	1	1	1
11	1	1	1	1
13	1	1	1	1
16	1	1	1	1
19	1	1	1	1
21	1	1	1	1
23	1	1	1	1
26	1	1	1	1
28	1	1	1	1
30	1	1	1	0.994975
33	1	0.994898	1	0.994975
35	1	0.994898	1	0.994975
37	1	0.994898	1	0.989924
40	1	0.994898	1	0.989924
42	0.989848	0.994898	0.99	0.989924
44	0.979695	0.994898	0.99	0.989924
47	0.964467	0.994898	0.98	0.989924
49	0.954315	0.989743	0.98	0.979613
51	0.949239	0.989743	0.98	0.979613
54	0.93401	0.974197	0.975	0.974457
56	0.923858	0.963834	0.965	0.969301
58	0.903553	0.963834	0.955	0.964145
60	0.873096	0.953414	0.945	0.958989
62	0.827411	0.942937	0.925	0.948677
64	0.761421	0.911505	0.885	0.907431
66	0.71066	0.858511	0.87	0.881651
68	0.629442	0.784319	0.805	0.824937
70	0.522843	0.741923	0.74	0.788846
72	0.411168	0.667731	0.605	0.690885
75	0.274112	0.502134	0.525	0.500118
77	0.187817	0.373929	0.395	0.407313
79	0.0558376	0.228822	0.225	0.276764
82	0.0253807	0.122783	0.125	0.114883
84	0.00507614	0.0334862	0.0163043	0.0492356
86	0	0.0167431	0.0163043	0.0273531
89	0	0.0111621	0.00543478	0
91	0	0	0	0
