# Supplementary material for: Sexual identity of enterocytes regulates autophagy to determine intestinal health, lifespan and responses to rapamycin
Source: Nat Aging. 2022 Dec 1;2(12):1145–58. doi: 10.1038/s43587-022-00308-7 (PMC10154239; doi:10.1038/s43587-022-00308-7)
Supplement: Source Data Fig. 8 — Numerical Source Data. [file 43587_2022_308_MOESM13_ESM.xlsx]

## Sheet: Fig 8a
Jejunum (SI)
	Control					Rapamycin
female	1.45961	0.707686	0.875189	1.43469	0.522829	0.119735	0.102169	0.281666	0.169043	0.123741
male	0.316305	0.882922	1.63796	1.59585	0.212019	0.646779	1.33705	0.0863347	0.546857	0.428924

## Sheet: Fig 8b
Colon (LI)
	Control						Rapamycin
female	1.46745	0.827031	1.10018	0.811797	0.49356	1.29998	0.579718	0.812414	0.923796	0.906652	0.369596	0.715737
male	1.46476	1.28909	1.43122	1.34369	1.14609	0.733636	1.1126	0.56454	1.30929	0.733356	0.861301	1.35761

## Sheet: Fig 8c
Liver
	Control						Rapamycin
female	1.34629	0.997453	0.962673	0.976399	0.967496	0.749687	0.637027	0.715228	0.685205	0.685298	0.65256	0.59441
male	0.87203	0.750991	1.5339	0.829013	0.787816	1.06103	0.739347	0.747406	0.626029	0.574581	0.829844	0.457314

## Sheet: Fig 8d
BAT
	Control						Rapamycin
female	1.28815	1.09745	0.883658	1.01759	1.0402	0.672954	0.882896	0.746363	0.626584	0.389077	0.300527	0.461991
male	2.07656	1.73686	1.44456	2.22713	0.648583	1.18134	0.346625	0.468624	0.39963	0.459322	0.708081	0.875191

## Sheet: Fig 8e
Muscle
	Control						Rapamycin
female	1.30398	1.14315	0.586253	0.67844	1.13572	1.15245	0.760233	0.930561	0.516782	0.431582	0.824439	0.676391
male	1.99915	1.5587	1.52727	0.65916	1.11773	1.09547	1.15325	0.778525	0.241139	0.33961	0.455456	0.590543
