# Supplementary material for: Sexual identity of enterocytes regulates autophagy to determine intestinal health, lifespan and responses to rapamycin
Source: Nat Aging. 2022 Dec 1;2(12):1145–58. doi: 10.1038/s43587-022-00308-7 (PMC10154239; doi:10.1038/s43587-022-00308-7)
Supplement: Source Data Extended Data Fig. 1 — Numerical Source Data. [file 43587_2022_308_MOESM15_ESM.xlsx]

## Sheet: Tabelle1
day	Control female	Rapa 50 uM female	Rapa 200 uM female	Rapa 400 uM female
0.125	1	1	1	1
4.0625	1	1	1	1
6.95833	0.991597	1	1	0.993377
9.95833	0.983193	0.992188	1	0.993377
14.0417	0.97479	0.992188	0.984496	0.980132
16.9271	0.957983	0.992188	0.976744	0.960265
18.9375	0.941176	0.976562	0.968992	0.960265
20.9583	0.915966	0.976562	0.961114	0.953642
23.9167	0.907563	0.960938	0.953236	0.94702
25.9583	0.89916	0.960938	0.953236	0.94702
27.9792	0.87395	0.953125	0.93748	0.92053
31	0.823529	0.9375	0.905968	0.880795
33.0833	0.781513	0.921875	0.874456	0.874172
35	0.739496	0.906116	0.8587	0.847682
38.1667	0.663866	0.890358	0.835066	0.781457
40.0833	0.638655	0.858841	0.811433	0.768212
41.9583	0.605042	0.858841	0.811433	0.754852
45	0.512605	0.835203	0.740531	0.681371
46.9792	0.495798	0.819444	0.732653	0.607889
48.9375	0.462185	0.811565	0.709019	0.561129
51.9375	0.302521	0.638221	0.496313	0.300605
54.0417	0.260504	0.567308	0.433289	0.247164
56.1354	0.226891	0.496394	0.378143	0.207083
59	0.109244	0.346688	0.165438	0.126922
60.9479	0.092437	0.267895	0.110292	0.0935215
63	0.0672269	0.181223	0.0945358	0.0467607
65.9583	0.0168067	0.0630342	0.0472679	0.0133602
67.9583	0.0168067	0.0551549	0.0393899	0.0133602
69.9271	0.00840336	0.0236378	0.0393899	0.0133602
72.9167	0	0.00787927	0.00787799	0
75.0208		0	0.00787799
76.9792			0.00787799
80.0208			0
