# Supplementary material for: Sexual identity of enterocytes regulates autophagy to determine intestinal health, lifespan and responses to rapamycin
Source: Nat Aging. 2022 Dec 1;2(12):1145–58. doi: 10.1038/s43587-022-00308-7 (PMC10154239; doi:10.1038/s43587-022-00308-7)
Supplement: Source Data Extended Data Fig. 2 — Numerical Source Data. [file 43587_2022_308_MOESM16_ESM.xlsx]

## Sheet: ED Fig 2a
day	Dah CONTROL female	Dah RAPA female	Dah CONTROL male	Dah RAPA male
0	1	1	1	1
3	1	1	1	1
5	1	1	1	1
7	1	1	1	1
10	1	1	0.995238	1
12	1	1	0.995238	1
14	1	1	0.995238	1
18	1	1	0.985031	0.994286
21	1	1	0.985031	0.982857
25	1	1	0.985031	0.982857
28	1	1	0.985031	0.977143
31	1	1	0.9799	0.977143
34	1	0.994764	0.9799	0.977143
38	1	0.994764	0.9799	0.977143
40	1	0.994764	0.9799	0.971327
42	1	0.994764	0.974716	0.971327
46	0.994924	0.994764	0.958909	0.913163
49	0.974619	0.994764	0.927297	0.877353
52	0.974619	0.994764	0.911123	0.841049
55	0.969018	0.988947	0.846463	0.800353
59	0.963417	0.988947	0.781802	0.79357
61	0.946613	0.977312	0.740655	0.76644
63	0.941012	0.977312	0.693629	0.725744
66	0.918473	0.971495	0.617212	0.6647
68	0.901568	0.95986	0.576065	0.590091
70	0.901568	0.954043	0.499648	0.529047
73	0.85649	0.913072	0.423231	0.413742
75	0.771968	0.88966	0.293911	0.305219
77	0.70435	0.854542	0.235129	0.263598
80	0.614193	0.813288	0.158712	0.180357
82	0.546576	0.742567	0.105808	0.15261
84	0.507132	0.69542	0.0661299	0.104052
87	0.462054	0.559872	0.0529039	0.0416208
89	0.42261	0.465578	0.0396779	0.0416208
91	0.298644	0.341817	0.026452	0.034684
94	0.169044	0.247522	0.00661299	0.0208104
96	0.0676176	0.100188	0.00661299	0.0138736

## Sheet: ED Fig 2b
day	DGRPOX CONTROL female	DGRPOX RAPA female	DGRPOX CONTROL male	DGRPOX RAPA male
0	1	1	1	1
3	1	1	1	1
5	1	1	1	1
7	1	1	1	1
10	1	0.994792	1	1
12	1	0.994792	1	1
14	1	0.994792	1	1
18	1	0.994792	1	1
21	1	0.994792	0.994505	1
25	1	0.989556	0.994505	0.988827
28	1	0.984292	0.994505	0.988827
31	1	0.979029	0.98898	0.988827
34	1	0.979029	0.98898	0.960412
38	0.994624	0.973765	0.96688	0.949046
40	0.989247	0.973765	0.950305	0.937612
42	0.989247	0.968502	0.939191	0.920461
46	0.978495	0.963238	0.911404	0.891696
49	0.973118	0.957974	0.838715	0.822662
52	0.946237	0.926393	0.782426	0.75938
55	0.908602	0.921129	0.709249	0.707604
59	0.83871	0.894811	0.59667	0.592547
62	0.795699	0.873757	0.534751	0.546524
63	0.747312	0.873757	0.506607	0.512006
66	0.644421	0.810594	0.382769	0.431466
69	0.568607	0.73164	0.292706	0.327914
73	0.400732	0.536887	0.16324	0.201351
75	0.330333	0.431615	0.129466	0.138069
77	0.281596	0.357924	0.101321	0.126563
80	0.211197	0.257916	0.0281448	0.0862932
82	0.162459	0.200017	0.0168869	0.0632817
84	0.113721	0.13159	0.0112579	0.0575288
87	0.054153	0.0736903	0.00562896	0.0230115
89	0.0216612	0.052636	0.00562896	0.0115058
91	0.0162459	0.0368452	0	0.00575288
94	0.0162459	0.0210544		0
96	0.0108306	0.0052636
