# Supplementary material for: Sexual identity of enterocytes regulates autophagy to determine intestinal health, lifespan and responses to rapamycin
Source: Nat Aging. 2022 Dec 1;2(12):1145–58. doi: 10.1038/s43587-022-00308-7 (PMC10154239; doi:10.1038/s43587-022-00308-7)
Supplement: Source Data Extended Data Fig. 3 — Numerical Source Data. [file 43587_2022_308_MOESM17_ESM.xlsx]

## Sheet: ED Fig3a
female-ctrl	female-rapa	male-ctrl	male-rapa
1.30668	0.164848	0.523812	0.268416
1.06674	0.294786	0.884821	0.168293
0.795526	0.257664	1.41861	0.371189
0.831056	0.341188	0.626675

## Sheet: ED Fig3b
female-ctrl	female-rapa	male-ctrl	male-rapa
0.995948	0.375117	0.514453	0.164172
1.1103	0.323133	0.954572	0.254892
1.01606	0.320593	0.286484	0.248082
0.877688	0.46094	1.20144	0.228271
