# Supplementary material for: Sexual identity of enterocytes regulates autophagy to determine intestinal health, lifespan and responses to rapamycin
Source: Nat Aging. 2022 Dec 1;2(12):1145–58. doi: 10.1038/s43587-022-00308-7 (PMC10154239; doi:10.1038/s43587-022-00308-7)
Supplement: Source Data Extended Data Fig. 4 — Numerical Source Data. [file 43587_2022_308_MOESM19_ESM.xlsx]

## Sheet: ED Fig4a
female Ctrl	female Rapa	male Ctrl	male Rapa
11	7	0	1
28	2	0	1
4	10	0	1
3	9	6	0
28	1	0	0
19	1	0	0
26	0	0	1
69	6	1	0
24	0	1	0
40	4	0	0
72	1	0	0
46	2	0	0
8	4	6	12
15	3	0	4
28	0	0	0
	1	0	0
	4	1	2
	1	1	0
	0		3
	0		0
			0
			0
			0
			2

## Sheet: ED Fig4b
female Ctrl	female Rapa	male Ctrl	male Rapa
48	39	12	3
46	0	0	0
11	4	4	7
29	22	9	2
33	3	0	2
66	3	4	2
73	2	0	25
31	1	7	56
14	4	8	4
28	2	1	3
1		1
46
