# Supplementary material for: Sexual identity of enterocytes regulates autophagy to determine intestinal health, lifespan and responses to rapamycin
Source: Nat Aging. 2022 Dec 1;2(12):1145–58. doi: 10.1038/s43587-022-00308-7 (PMC10154239; doi:10.1038/s43587-022-00308-7)
Supplement: Source Data Extended Data Fig. 6 — Numerical Source Data. [file 43587_2022_308_MOESM21_ESM.xlsx]

## Sheet: ED Fig6a
Histone H3
female-ctrl	female-rapa	male-ctrl	male-rapa
0.866761	2.98768	5.75204	5.20735
0.811083	3.05007	4.73689	6.30431
1.07755	2.68673	4.27036	5.61607
1.2446	3.11914	4.55534	5.07813
Histone H4
female-ctrl	female-rapa	male-ctrl	male-rapa
0.777548	2.19678	3.28504	3.25307
1.17857	2.10552	2.8039	3.15873
1.04139	1.74625	2.75972	3.29649
1.0025	2.02905	3.13821	3.16444

## Sheet: ED Fig6b
Bchs
female-ctrl	female-rapa	male-ctrl	male-rapa
0.608244	1.44973	2.51196	1.83896
1.17927	1.78667	1.64132	2.21217
1.24156	2.01163	1.2373	2.11535
0.97093	1.67561	1.91211	1.96356
