# Supplementary material for: Sexual identity of enterocytes regulates autophagy to determine intestinal health, lifespan and responses to rapamycin
Source: Nat Aging. 2022 Dec 1;2(12):1145–58. doi: 10.1038/s43587-022-00308-7 (PMC10154239; doi:10.1038/s43587-022-00308-7)
Supplement: Source Data Extended Data Fig. 7 — Numerical Source Data. [file 43587_2022_308_MOESM23_ESM.xlsx]

## Sheet: ED Fig7a
mexG4>+ Ctrl
27	26	25	24	23	22	21
11.759	8.809	9.934	12.99	12.762	11.04	15.917
14.327	9.68	12.202	10.957	15.375	12.458	9.934
14.012	7.537	11.984	12.888	17.208	12.067	17.259
16.801	7.547	6.134	11.302	13.801	9.412	17.916
18.02	9.699	8.801	12.719	16.018	10.721	12.437
20.849	8.215	8.713	12.187	14.411	8.599	13.213
18.448	7.35	9.127	7.483	15.269	15.984	13.213
16.613	15.093	12.797	7.204	17.859	8.556	13.302
15.58	7.04	9.33	10.04	10.782	16.683	13.166
12.719	12.82	10.296	8.933	12.202	17.31	11.123
13.746	13.915	9.804	10.907	13.692	17.086	8.47
16.471	8.247	8.556	10.957	11.254	11.984	14.327
12.993	12.719	16.56	9.199	11.738	10.721	12.244
15.632	10.566	14.041	12.067	11.367	17.668	12.51
12.343	12.067	14.411	10.524	6.764	13.799	10.566
16.256	11.709	18.142	12.857	12.51	9.215	16.009
17.725	17.916	12.719	13.392	8.405	13.001	11.123
16.821	15.507	13.194	10.721	12.127	7.902	12.737
16.148	9.298	17.56	8.492	12.351	10.04	15.972
18.637	11.302	10.338	10.721	11.485	14.278	15.375
		10.552	9.466	12.51	12.223	11.377
		13.213	15.173	14.069	15.488	11.377
			10.338	12.82	15.154	11.96
			10.069	12.862	15.874
			8.713
mexG4>+ Rapa
18	17	16	15	14	13	12	11
9.47	17.35	11.415	14.196	12.226	9.875	13.26	16.093
11.759	16.018	10.21	11.26	11.38	9.948	16.873	12.115
8.072	14.62	12.322	13.692	15.248	10.853	9.774	13.433
10.92	11.466	9.956	16.513	13.967	13.571	12.322	11.859
10.583	12.589	16.209	16.027	14.733	12.762	16.075	11.511
8.26	13.82	15.212	12.416	11.681	14.199	12.493	12.16
10.964	13.213	9.318	12.244	17.655	11.787	9.298	12.1
9.235	16.29	11.017	8.813	14.196	10.552	15.154	13.865
12.947	16.89	10.812	13.479	13.883	14.72	11.418	8.713
8.044	17.892	13.216	12.437	17.785	16.784	10.444	14.77
13.528	14.967	12.612	13.213	16.67	14.903	12.589	12.828
9.45	15.507	15.327	13.269	16.593	17.436	14.403	13.788
10.524	14.633	16	12.831	14.613	12.578	13.269	10.907
8.834	15.432	14.093	10.957	13.441	11.868	8.875	14.888
13.068	16.996	12.633	11.868	14.91	12.079	12.956	16.137
12.322	13.357	11.88	5.989	15.744	15.947	10.167	14.585
12.922	19.437	10.662	10.552	15.76	14.204	13.213	8.427
15.688	16.279	7.518	10.552	11.415	13.211	15.507	11.932
12.16	14.111	19.897	11.747	13.796	13.365	10.89	9.774
8.427	15.972	9.778	7.518	11.558	11.622	10.303	10.826
				14.163	15.707	9.127	14.176
				14.286	15.173	9.199
						11.859
						10.826
mexG4>TraF Ctrl
46	45	44	43	42	41
11.415	11.377	16.377	13.368	17.411	13.625
10.356	17.793	10.102	15.658	14.124	9.923
12.1	19.572	12.34	11.254	13.716	15.477
12.079	13.571	17.618	11.932	11.713	9.255
8.427	13.66	13.326	14.762	17.793	9.043
13.796	13.681	15.079	16.524	12.413	10.957
9.778	15.611	18.4	12.298	15.164	8.863
14.03	9.341	8.594	11.932	17.57	13.596
14.012	12.458	11.017	14.319	17.318	10.703
9.485	16.67	12.259	13.324	9.47	8.278
14.286	13.978	12.351	21.237	14.08	10.044
7.36	9.263	15.495	12.322	15.613	7.204
10.607	16.216	12.39	11.377	18.15	7.962
9.45	19.707	12.627	17.711	19.886	11.103
14.072	18.877	10.524	12.788	8.556	9.923
11.647	11.896	10.454	16.855	10.412	8.713
11.662	12.175	13.068	18.033	10.142	8.352
9.183	9.774	11.043	11.405	13.015	11.123
9.688	11.908	17.208	13.915	14.502	12.719
9.203	12.202	17.589	11.797	11.684	10.823
9.596	10.444	10.507	15.488		11.622
10.552		13.269			15.834
6.914		9.778			8.713
10.185					7.102
10.285
mexG4>TraF Rapa
37	36	35	34	33	32	31
9.45	11.014	9.68	9.298	12.728	14.033	10.721
12.1	10.631	15.776	15.317	5.571	12.99	9.255
8.957	11.662	14.883	15.212	10.014	7.385	12.413
12.363	14.278	13.823	15.327	13.01	14.533	12.899
15.035	9.714	13.282	21.237	8.929	11.908	11.618
14.901	11.896	10.853	20.849	10.142	11.106	12.16
8.492	9.934	9.978	12.208	5.316	10.507	8.556
9.298	10.721	8.633	14.383	10.188	11.106	9.755
11.738	13.213	7.429	16.69	11.037	10.356	8.405
10.055	14.309	7.035	9.849	9.923	11.017	10.04
12.178	12.449	10.109	10.011	8.611	13.068	11.263
8.335	12.682	7.752	9.47	14.733	13.324	11.479
8.994	11.106	11.681	11.759	14.56	13.796	9.589
12.519	11.254	11.581	9.948	11.156	11.485	8.933
10.775	12.223	11.978	15.676	11.201	11.123	11.093
12.208	14.278	13.69	10.775	15.164	10.451	8.26
14.012	14.033	11.886	8.628	12.472	7.024	11.558
9.74	18.567	12.719	11.156	10.907	10.721	12.16
15.137	7.619	12.933	11.014	8.405	11.276	12.551
9.837	14.176	12.719	9.699	12.054	10.876	10.866
16.143	10.285	12.175		16.524	11.017
11.747		13.946		15.613
7.804		11.299
		12.834
		10.242

## Sheet: ED Fig7b
mexG4>+ Ctrl
57	56	55	54	53	52	51
10.662	10.775	10.109	19.595	17.965	9.834	11.917
11.917	13.596	11.146	25.372	21.543	13.788	23.117
22.692	15.173	19.548	30.25	10.826	9.589	18.178
15.76	30.575	13.032	25.178	20.472	12.771	14.942
16.698	15.382	9.978	24.532	18.366	12.175	14.891
9.948	10.507	14.52	21.297	22.351	11.103	12.067
14.424	14.363	20.016	20.55	26.521	9.923	13.216
21.753	26.82	21.209	17.802	14.204	20.712	16.451
26.885	10.987	9.669	16.613	26.267	18.033	10.285
13.907	9.634	20.023	30.593	22.998	15.73	15.758
17.908	11.706	23.897	18.794	30.546	14.165	10.611
15.526	14.502	14.743	22.077	21.942	12.223	10.552
16.377	15.88	11.945	26.532	17.451	20.789	9.688
12.551	14.116	11.393	26.12	36.345	13.088	19.781
21.62	22.365	42.191	24.352	15.028	11.211	11.747
16.29	17.35	31.851	24.2	6.764	10.944	9.155
15.115	16.881	16.725	25.885	27.327	9.744	14.56
16.254	19.124	13.823	21.175		11.299	10.823
16.564	17.56		26.278		13.523	11.415
12.719	15.979		23.565		14.643	23.791
12.679			19.768		12.862
					9.155
mexG4>+ Rapa
67	66	65	64	63	62	61
7.846	12.015	17.876	11.224	8.556	19.178	10.507
13.585	15.19	14.34	10.359	10.185	19.369	14.041
7.994	12.507	15.526	11.787	15.686	17.988	10.876
9.392	13.269	16.344	15.488	14.439	16.951	9.531
17.495	11.511	15.613	7.483	17.495	20.812	9.392
10.566	13.266	13.823	6.605	11.393	15.592	11.511
9.38	12.667	14.743	8.457	12.16	14.56	7.957
10.507	17.555	12.39	13.324	8.994	17.444	8.392
14.802	15.154	14.57	15.038	8.725	13.479	8.809
8.072	13.31	13.348	11.905	15.327	12.667	10.338
10.92	14.35	10.167	9.923	11.747	15.915	9.33
7.752	13.088	13.606	9.31	13.796	11.511	10.987
8.675	14.733	11.053	10.552	12.067	17.99	12.115
10.21	13.692	12.854	15.618	8.957	17.223	11.254
10.142	14.883	8.734	10.836	15.46	14.77	12.578
13.266	11.302	8.834	8.599	9.247	10.957	8.662
17.725	11.637	10.631	9.47	9.923	14.72	12.259
13.692	13.269	13.841	9.255	7.653	14.204	11.52
9.699	12.202	13.324	10.853	8.863	16.025	10.267
8.994	13.177	14.061	16.89	9.978	15.776	9.33
8.117	19.36			9.255	14.942	12.601
	16.009			8.662	12.493	10.883
	13.235			8.994
mexG4>TraF-RNAi Ctrl
87	86	85	84	83	82	81
10.167	16.654	13.809	12.987	11.096	12.82	11.263
9.978	13.523	12.862	15.776	12.208	11.917	8.335
10.185	18.085	13.124	9.923	14.62	8.994	9.516
11.917	9.875	11.38	13.191	10.011	11.886	13.012
11.299	8.278	17.931	11.211	8.117	15.238	15.507
10.987	13.571	11.859	15.346	11.706	9.837	13.213
7.483	12.015	8.556	12.25	9.474	14.979	17.233
6.78	9.744	12.351	8.675	10.069	14.464	16.613
9.199	8.994	9.203	11.26	7.36	11.984	16.905
8.713	12.464	8.725	15.758	10.876	13.015	8.044
10.893	10.607	12.366	12.298	9.699	9.341	7.081
7.36	11.123	8.9	9.247	14.733	17.259	19.956
7.957	10.444	9.608	9.006	9.755	13.032	16.346
8.9	12.25	11.504	7.888	13.841	17.914	10.37
9.095	11.908	13.967	13.057	7.662	9.298	14.703
15.305	11.156	7.657	10.156	12.271	10.659	13.012
13.012	9.531	7.99	12.854	10.338	13.282	14.381
8.813	10.044	12.65	10.04	15.212	12.633	17.392
9.423	11.276	10.876	12.208	8.139	14.278	19.662
10.313	10.37	14.069	11.302	12.472	10.987	18.031
11.211		14.235	13.348	11.868	10.303
14.038		13.194	9.8	8.044	13.032
11.868		7.522			18.637
mexG4>TraF-RNAi Rapa
77	76	75	74	73	72	71
11.932	9.699	9.978	12.015	10.025	12.437	7.518
11.415	10.331	7.994	12.472	7.653	9.765	14.258
8.628	11.536	10.011	7.865	10.069	14.56	6.93
10.17	17.988	10.552	9.03	7.36	12.507	14.111
12.65	11.886	11.142	9.504	9.562	17.219	12.667
10.721	14.03	9.203	10.014	11.037	17.037	15.979
13.149	9.834	7.738	13.433	11.917	16.243	8.457
11.681	12.16	11.185	12.899	9.45	11.328	12.947
12.484	11.357	14.061	9.68	10.131	13.865	15.915
9.412	12.534	8.247	9.608	8.961	12.65	8.734
7.055	9.875	13.194	9.589	13.324	15.305	13.883
8.662	8.742	10.044	8.26	12.115	12.437	16.564
11.684	10.89	10.802	8.18	14.116	13.865	7.39
9.837	10.267	9.573	9.68	7.019	13.617	12.922
11.037	13.166	9.908	10.011	8.9	13.978	9.263
11.908	12.933	9.199	11.511	15.965	13.649	7.31
8.247	14.563	10.069	10.37	8.924	13.528	9.573
14.204	12.612	11.263	9.669	9.255	10.303	7.957
12.416	10.772	11.302	10.673	11.618	14.545	10.566
11.482	9.596	11.254	12.99	11.917	13.841	7.444
12.393	7.143	13.099	7.888		14.472	10.142
12.762	9.774	9.45	9.608		12.947
11.581	8.994
