# Supplementary material for: Sexual identity of enterocytes regulates autophagy to determine intestinal health, lifespan and responses to rapamycin
Source: Nat Aging. 2022 Dec 1;2(12):1145–58. doi: 10.1038/s43587-022-00308-7 (PMC10154239; doi:10.1038/s43587-022-00308-7)
Supplement: Source Data Extended Data Fig. 8 — Numerical Source Data. [file 43587_2022_308_MOESM24_ESM.xlsx]

## Sheet: ED Fig8a
5966GS>H3/H4 1xSYA Ctrl	5966GS>H3/H4 1xSYA RU		5966GS>H3/H4 2xSYA Ctrl	5966GS>H3/H4 2xSYA RU
267.7	206.3		384	312.3
269.3	236.7		395.3	316
432.5	259.3		448	324.3
267.7	232.3		331.3	135.7
257	176.7		301.7	326.7
248.7	181.5		372.3	354.3
255.7	229		327	339.3
180.5	229.5		439	347.3
271.8	228.3		362	332.7
246.7	237.3		398.7	334.7

## Sheet: ED Fig8b
Day	5966GS>H3/H4 1xSYA Ctrl										5966GS>H3/H4 1xSYA RU
2	63.7	52.7	67.5	51.7	47.7	50	41.7	27.5	47.7	44.7	44.7	57.7	51.3	47.7	40.7	34	39	44	28.7	38.7
5	90.7	78	119	79	85	78.7	92	36	82	78	67.7	74	69	68.7	76	63	66.3	70.5	57.3	60
7	44	44	75	64.5	55	48.7	45.5	35	56.3	52.7	43.3	45.7	64.7	51.3	34	36	51.7	49.5	68.3	65.3
9	33	30.7	82	31.5	33.7	33.3	38.5	21	30.3	27.7	25.3	26	39.3	28.7	15	22.5	29	21.5	36.7	34.3
12	36.3	64	89	41	35.7	38	38	61	55.5	43.7	25.3	33.3	35	36	11	26	43	44	37.3	39

## Sheet: ED Fig8c
Day	5966GS>H3/H4 2xSYA Ctrl										5966GS>H3/H4 2xSYA RU
2	70.3	56.7	52	50.3	40.3	47.3	36.3	57.3	49.3	55	40	45	34.7	19	41	50.3	38.3	49.7	43.3	50
5	102	102	123.7	97	74.3	110	82.3	125	96.7	118	73.7	87.5	81.3	44	78.7	103	110	89	85	88.3
7	69.3	83.7	84	64.7	48	78	67.7	83	74	81.3	61	43.5	74	29.3	71.3	68.7	76	73.7	72.7	74
9	61.7	64.3	90.7	58.7	62.5	74.3	65.7	78.7	75.7	68.3	63.3	68	60.7	22.7	62.7	62.7	50	63	62.3	61.7
12	80.7	88.7	97.7	60.7	76.5	62.7	75	95	66.3	76	74.3	72	73.7	20.7	73	69.7	65	72	69.3	60.7
