# Supplementary material for: Sexual identity of enterocytes regulates autophagy to determine intestinal health, lifespan and responses to rapamycin
Source: Nat Aging. 2022 Dec 1;2(12):1145–58. doi: 10.1038/s43587-022-00308-7 (PMC10154239; doi:10.1038/s43587-022-00308-7)
Supplement: Source Data Extended Data Fig. 9 — Numerical Source Data. [file 43587_2022_308_MOESM25_ESM.xlsx]

## Sheet: ED Fig9a
Heart
	Control						Rapamycin
female	1.01119	0.782969	1.2906	0.640836	1.00985	1.26455	0.931999	0.857163	0.8337	0.496849	0.652035	0.988116
male	1.04296	1.30122	1.07149	1.06655	0.904167	0.998457	0.834617	1.05272	0.715472	0.624759	0.648059	0.94798

## Sheet: ED Fig9b
Kidney
	Control						Rapamycin
female	1.73841	0.81693	1.01098	0.562282	1.00009	0.871311	0.654119	0.431667	0.421709	0.628713	0.435169	0.692189
male	1.31953	1.14124	1.08456	0.373068	0.459835	0.832663	0.683652	0.562898	0.566767	0.507684	0.890724	1.01739

## Sheet: ED Fig9c
Spleen
	Control						Rapamycin
female	1.57187	1.0845	0.7258	1.2118	0.626593	0.779442	0.881163	0.908655	0.756872	0.42207	0.737127	1.00169
male	1.07243	1.08535	0.979735	0.434179	0.773973	1.04624	0.832421	0.753661	0.777233	0.731512	0.764657	0.926053
